# Supplementary material for: ﻿Morphometric and phylogenetic analysis of a commercial fish Leiognathusequula (Teleostei, Leiognathidae)
Source: Zookeys. 2024 Dec 4;1219:249–70. doi: 10.3897/zookeys.1219.130546 (PMC11635357; doi:10.3897/zookeys.1219.130546)
Supplement: Supplementary material 1 — Supplementary file [file zookeys-1219-249_article-130546__-s001.zip]

Archive with 6 entries (6 files):
- 130546_0R-2-A_Table_S1-S9-Complete_L._equula.pdf
- Figure S1_on sale.pdf
- Figure S2. Dorsal head.pdf
- Figure S3-16S.pdf
- Figure S4-COX1.pdf
- Figure S5-ND5.pdf
